# Supplementary material for: Diagnostic accuracy of the Mini-Balance Evaluation Systems Test (Mini-BESTest) in screening for fall risk among individuals with vestibular disorders
Source: PLoS One. 2026 Jul 8;21(7):e0353230. doi: 10.1371/journal.pone.0353230 (PMC13345228; doi:10.1371/journal.pone.0353230)
Supplement: S1 Table — This file contains the anonymized individual participant data, including Mini-BESTest total and subscores, used for the ROC analysis and the calculation of sensitivity, specificity, and predictive values. (XLSX) [file pone.0353230.s001.xlsx]

## Sheet: mini-bestest
#	ANTICIPATORY					REACTIVE POSTURAL CONTROL					SENSORY ORIENTATION				DYNAMIC GAIT						Total	Fall risk
	1	2	3		subscore	4	5	6		subscore	7	8	9	subscore	10	11	12	13	14	subscore
			Left	Right				Left	Right
1	2	1	1	1	4	2	2	2	1	5	2	2	2	6	2	2	2	2	1	9	24	Low
2	2	1	1	1	4	0	1	1	2	2	2	1	2	5	2	2	1	2	0	7	18	High
3	2	2	2	2	6	1	1	2	2	4	2	2	2	6	2	2	2	2	1	9	25	Low
4	2	1	2	2	5	2	1	2	1	4	2	1	2	5	2	2	2	2	0	8	22	Low
5	2	1	1	2	4	2	2	1	1	5	2	1	2	5	2	1	1	2	0	6	20	Low
6	2	2	2	2	6	1	1	1	1	3	2	1	2	5	2	1	1	1	0	5	19	High
7	2	0	0	0	2	0	0	0	0	0	2	0	2	4	1	0	1	0	1	3	9	High
8	2	1	1	1	4	2	2	1	0	4	2	2	2	6	2	1	2	2	1	8	22	Low
9	2	2	2	2	6	0	0	1	1	1	2	2	2	6	1	1	1	2	0	5	18	Low
10	2	1	2	2	5	2	1	2	2	5	2	2	2	6	2	2	2	2	0	8	24	Low
11	2	2	1	1	5	2	0	1	1	3	2	2	2	6	2	2	2	2	1	9	23	High
12	2	1	2	2	5	2	1	1	1	4	2	1	2	5	2	2	2	1	0	7	21	Low
13	2	1	1	1	4	0	1	1	0	1	2	2	2	6	2	1	1	1	1	6	17	Low
14	2	2	2	2	6	1	1	2	2	4	2	2	2	6	2	1	2	2	1	8	24	Low
15	2	2	1	1	5	2	1	1	1	4	2	1	2	5	2	1	1	1	1	6	20	High
16	2	1	1	1	4	2	1	1	1	4	2	1	2	5	2	1	2	1	1	7	20	High
17	2	1	1	1	4	2	1	1	1	4	2	1	2	5	2	2	2	2	2	10	23	High
18	2	2	2	2	6	2	1	2	2	5	2	2	2	6	2	1	2	2	1	8	25	Low
19	2	1	1	1	4	1	1	0	1	2	2	1	2	5	2	1	1	1	1	6	17	Low
20	2	1	2	2	5	2	1	1	2	4	2	0	2	4	2	2	2	2	1	9	22	Low
21	2	2	2	2	6	2	1	2	2	5	2	2	2	6	2	2	2	2	1	9	26	High
22	2	2	2	2	6	2	1	2	2	5	2	1	2	5	2	2	2	2	1	9	25	Low
23	2	2	2	2	6	1	1	2	2	4	2	2	2	6	2	1	2	1	1	7	23	High
24	2	1	1	1	4	2	2	1	1	5	2	1	2	5	2	1	2	2	1	8	22	Low
25	2	1	2	2	5	2	1	1	1	4	2	2	2	6	2	1	1	2	1	7	22	Low
26	2	2	2	2	6	2	2	2	2	6	2	1	2	5	2	2	2	2	1	9	26	Low
27	2	2	2	2	6	1	2	2	2	5	2	2	2	6	2	2	2	2	2	10	27	Low
28	2	1	1	1	4	2	1	1	2	4	2	1	2	5	2	1	1	2	1	7	20	Low
29	2	2	2	2	6	2	1	1	2	4	2	2	2	6	2	2	2	2	1	9	25	Low
30	2	1	1	1	4	1	1	1	1	3	2	1	2	5	2	1	1	2	1	7	19	High
31	2	2	2	1	5	2	1	2	2	5	2	2	2	6	2	2	1	2	1	8	24	Low
32	2	1	2	2	5	1	0	0	1	1	2	1	2	5	2	2	2	2	1	9	20	Low
33	2	2	1	1	5	0	0	0	0	0	2	1	2	5	2	2	2	2	1	9	19	Low
34	2	2	1	2	5	2	2	1	1	5	2	2	2	6	2	2	2	2	1	9	25	Low
35	2	2	1	1	5	2	2	2	2	6	2	1	2	5	2	1	2	2	2	9	25	Low
36	2	1	1	1	4	2	2	1	2	5	2	1	2	5	2	1	2	2	1	8	22	Low
37	2	1	1	1	4	2	1	2	2	5	2	1	2	5	2	1	2	1	1	7	21	High
38	2	1	1	2	4	2	1	1	1	4	2	1	2	5	2	1	2	2	1	8	21	High
39	2	1	1	1	4	2	2	2	2	6	2	0	2	4	2	1	1	2	1	7	21	Low
40	2	2	2	2	6	2	2	2	1	5	2	1	2	5	2	2	2	2	1	9	25	Low
41	2	1	1	1	4	2	0	2	2	4	2	0	2	4	2	1	2	1	1	7	19	High
42	2	1	2	2	5	2	2	1	2	5	2	0	2	4	2	1	2	2	0	7	21	Low
	2	0	1	1		0	1	1	0		2	0	2		1	1	1	1	1
